# Supplementary material for: The Global Research Status and Trends in Ice and Snow Sports Injuries from 1995 to 2022: A Bibliometric and Visualized Analysis
Source: Int J Environ Res Public Health. 2023 Feb 7;20(4):2880. doi: 10.3390/ijerph20042880 (PMC9957478; doi:10.3390/ijerph20042880)
Supplement: Supplementary file 1 [file ijerph-20-02880-s001.zip]

Archive with 1 entries (1 files):
- ijerph-2085088-supplementary.pdf
